# Supplementary material for: Navigation and Control of Motion Modes with Soft Microrobots at Low Reynolds Numbers
Source: Micromachines (Basel). 2023 Jun 7;14(6):1209. doi: 10.3390/mi14061209 (PMC10301232; doi:10.3390/mi14061209)
Supplement: Supplementary file 1 [file micromachines-14-01209-s001.zip]

Archive with 5 entries (5 files):
- Video S1a.mp4
- Video S1b.mp4
- Video S1c.mp4
- Video S2a.mp4
- Video S2b.mp4
